# Supplementary material for: Theory for Identification and Inference with Synthetic Controls: A Proximal Causal Inference Framework
Source: J Am Stat Assoc. Author manuscript; Available in PMC 2026 Jul 21. (PMC13384440; doi:10.1080/01621459.2026.2639734)
Supplement: Supp 1 [file NIHMS2185023-supplement-Supp_1.zip]

Archive with 2 entries (2 files):
- uasa_a_2639734_sm4116.pdf
- uasa_a_2639734_sm4115.docx
